# Supplementary material for: The effect of exposure to radiofrequency fields on cancer risk in the general and working population: A protocol for a systematic review of human observational studies
Source: Environ Int. 2021 Dec;157:106828. doi: 10.1016/j.envint.2021.106828 (PMC8484862; doi:10.1016/j.envint.2021.106828)
Supplement: Supplementary data 3 [file mmc3.xlsx]

## Sheet: Foglio1
Annex3 - Dataset structure
Data extraction items by topic, study design (when appropriate), and target dataset
			Article-Dataset (EndNote)	Study-Datasets
TOPIC	ITEM	DETAILS (Variable format)		Descriptive§	Analytical*	RoB§
Study identifiers	Study ID*	(numeric)	ü	ü	ü	ü
	Complete reference	Complete reference	ü	-	-	-
	Eligibility Code†	Article-Eligibility-Code† (labelled numeric)	ü	ü	ü	ü
	EvidenceBody, StudyType, StudyGroup Codes ‡	Other Article-Codes ‡ (labelled numeric)	ü	ü	ü	ü
	Study Label	Author, Date (string)	-	ü	ü	ü
Funding	Funding source	(string)	-	ü	-	-
	Reporting of conflict of interest (COI) by authors	(string)	-	-	-	ü
Subjects	Study name/logo (if applicable)	(string)	-	ü	-	-
	Study design	Cohort-Prospective exposure assessment, Cohort-Historical, Nested CaCo, Density CaCo, Population CaCo, Hospital CaCo (labelled numeric)	-	ü	ü	ü
	Geography	Country (abbreviate nomenclature, string), Region (string)	-	ü	-	-
	Study population	Study base description (string)	-	ü	-	-
	Dates of study and sampling time frame (Cohort)	Enrolment, exposure, follow-up periods (separate variables, string)	-	ü	-	-
	Dates of study and sampling time frame (CaCo)	Case-diagnosis, enrolment, interview periods (separate variables, string)	-	ü	-	-
	Demographics (Cohort members)	Sex, Age at exposure assessment (separate variables, labelled numeric)	-	ü	-	-
	Demographics (Cases and Controls)	Sex, Age at diagnosis/reference date (separate variables, labelled numeric)	-	ü	-	-
	Number and PYARs (Cohort members)	Eligible, enrolled, traced, included in analyses (separate variables, numeric)	-	ü	ü	-
	Number (Cases and Controls)	Eligible, invited, accepted, included in analyses (separate variables, numeric)	-	ü	ü
	Follow-up rates (Cohort members)	Percentages as reported (numeric)	-	ü	-	ü
	Participation rates (Cases and Controls)	Percentages as reported (numeric), calculated (participants/eligible) if not reported correctly (numeric)	-	ü	-	ü
Methods	Recruitment strategy (Cohort)	Description (string)	-	ü	-	ü
	Inclusion/exclusion criteria (CaCo)	Description (string)	-	ü	-	ü
	Reference group (Cohort)	Description of unexposed reference population (string)	-	ü	-	ü
	Reference group (CaCo)	Controls' source/type, selection methods, selection periods; (separate variables, labelled numeric)	-	ü	ü	ü
	Lenght of follow-up (Cohort)	Average per person, overall and by groups (sex); (separate variables, labelled numeric)	-	ü	-	ü
	Outcome-types	List all primary/secondary neoplasms, as appropriate; (acronyms, string)	-	ü	ü	-
	Outcome-diagnostic methods	Description (string)	-	ü	-	-
	Outcome-ascertainment	Source(s) and ascertainment procedures (string)	-	ü	-	ü
	Case types	Incident cases, case alive at enrolment (labelled numeric)	-	ü	ü	ü
	Confounders or effect modifiers	List considered in analyses; (string)	-	ü	-	ü
	Exposure assessment	Timing (prospective, retrospetive); (labelled numeric)
	Exposure assessment	Method (labelled numeric)	-	ü	-	-
	Proxy-interviews (CaCo)	Proportion for cases and controls (separate variables, string)	-	ü	-	ü
	Exposure variables	List all reported in text and/or tables, specify if lagged; (string)	-	ü	-	-
	Exposure variable type	Never, Ever, TimeSinceFirstExposure, DurationExposure, CumulativeExposurei-n (record-specific variables, labelled numeric)
	Exposure prevalence among controls (CaCo)	Proportion exposed overall, and ≥10 years since first exposure (string)	-	ü	-	ü
	Measure of effect	IRR, HR, SIR, OR (labelled numeric)	-	ü	ü	-
	Statistical method	Poisson regression, Cox Proportional Hazard model, Obs/Exp, Conditional Logistic regression, Unconditional Logistic regression; (labelled numeric)	-	ü	-	ü
	Unexposed	N° unexposed cases and non-cases (separate variables, numeric)	-	-	ü	-
Results (original)	Exposed - Ever	N° ever-exposed cases and non-cases (separate variables, numeric)	-	-	ü	-
	Exposed by categories of TimeSinceStartExposure (Latency)	N° exposed cases and non-cases by category, as published (separate variables, numeric)	-	-	ü	-
	Exposed by categories of CumulativeExposure (create additional fields if >1 CumExp metric reported)	N° exposed cases and non-cases by category, as published (separate variables, numeric)	-	-	ü	-
	RR-Ever vs Never Exposed	Central estimate, upper CL, lower CL (separate variables, numeric)	-	-	ü	-
	RR-TimeSinceStartExposure categoryi	Central estimate, upper CL, lower CL (separate variables, numeric)	-	-	ü	-
	RR-Cumulative Exposure categoryi (create additional fields if >1 CumExp metric reported)	Central estimate, upper CL, lower CL (separate variables, numeric)	-	-	ü	-
	Unplausible TimeSinceStartExposure categories (Ca-Co)	Proportion of all exposed cases and all exposed controls (separate variables, string)	-	-	ü	ü
Results (post-transformation)	Exposed by "standard" latency categories	N° short-term (1-4 years) exposed cases and non-cases; (separate variables, numeric)	-	-	ü	-
		N° mid-term (5-9 years) exposed cases and non-cases; (separate variables, numeric)	-	-	ü	-
		N° long-term (≥ 10 years) exposed cases and non-cases; (separate variables, numeric)	-	-	ü	-
	RR per "standard" latency categoryi (<5; 5-9; 10+ years)	Central estimate, upper CL, lower CL - calculated by inverse variance method; (separate variables, numeric)	-	-	ü	-
Meta-analysis	Amenable to quantitative synthesis (yes/no)	Study and neoplasm-specific value (0/1)	-	ü	-	-
	Eligibility for inclusion in meta-analyses by contrast	EvidenceBody-, study-, neoplasm- and contrast-specific value; (labelled numeric)	-	ü	ü	-
	Eligibility for inclusion in meta-analyses by dataset^	EvidenceBody-, study-, neoplasm-, contrast- and dataset-specific value; (labelled numeric)	-	ü	ü	-
*An unique studyID is assigned to all papers reporting data from a single primary study identified based on study acronym, authors' affiliation, study designs, enrolment criteria, and enrolment dates.
† Linkage-key to the references lists of: (a) Papers relevant and excluded for substantive reasons (duplicate data of a single primary study; unidentifiable study base; inadmissible exposure indices or metrics; no data on neoplasms of primary|secondary interest; non-incidence based measures of effect); (b) Papers included in the review.
‡ Codes assigned to all included papers, based on categorizations (in the EndNote library) by evidence body (SR-A, SR-B, or SR-C), study type (primary study, incompletely overlapping pooled analysis; completely overalapping pooled analysis), study group (where applicable, i.e., Interphone studies, and Swedish series of subsequent case-control studies).
^Dataset = multiple datasets per neoplasm will be created to avoid combining results from primary studies and pooled analyses with overlapping populations (e.g., one including primary studies only and other(s) made of pooled analyses plus all other non-overlapping primary studies).
§Excel files, including information necessary to fill in the tables of key-study characterics ("Descriptive"), or useful to the risk-of-bias assessment ("RoB").
*Stata dataset, multiple records per study.
